# Supplementary material for: Hemodynamic determinants of left atrial strain in patients with hypertrophic cardiomyopathy: A combined echocardiography and CMR study
Source: PLoS One. 2021 Feb 10;16(2):e0245934. doi: 10.1371/journal.pone.0245934 (PMC7875429; doi:10.1371/journal.pone.0245934)
Supplement: S1 Data — (XLSX) [file pone.0245934.s001.xlsx]

## Sheet: Sheet1
Variable	Level	LVOT<30mmHg (n=23)	LVOT≥30 (n=24)	Missing (n=3)	Total (n=50)	p-value			Variable	Level	LVOT<30mmHg (n=23)	LVOT≥30 (n=24)	Missing (n=3)	Total (n=50)	p-value
LV_EDV	mean (sd)	132.7 (37.5)	133.2 (31.2)	179.8 (73.6)	135.8 (37.9)	0.96102			eprime_lat	mean (sd)	7.8 (2.4)	6.8 (2.3)	7.7 (2.5)	7.3 (2.3)	0.159741
LV_EDVI	mean (sd)	33.4 (9.0)	32.9 (5.7)	34.6 (6.3)	33.3 (7.4)	0.815951				missing	3	2	1	6
	missing	1	4	0	5				eprime_med	mean (sd)	5.3 (1.6)	5.2 (1.5)	6.3 (3.0)	5.3 (1.6)	0.987119
LV_ESV	mean (sd)	32.6 (13.8)	31.7 (19.8)	58.6 (28.1)	33.7 (18.5)	0.860606				missing	4	2	1	7
LV_ESVI	mean (sd)	16.3 (6.5)	15.4 (8.3)	27.0 (9.9)	16.5 (7.9)	0.676597			eprime_avg	mean (sd)	6.5 (1.8)	6.0 (1.7)	7.0 (2.8)	6.3 (1.8)	0.348501
LV_CO	mean (sd)	6.3 (1.4)	6.7 (1.5)	8.6 (4.7)	6.6 (1.8)	0.407477				missing	3	2	1	6
LV_mass	mean (sd)	217.2 (103.6)	239.6 (65.5)	244.0 (108.5)	229.5 (86.3)	0.372185			aprime_lat	mean (sd)	8.1 (2.4)	7.6 (2.2)	7.1 (3.8)	7.8 (2.3)	0.490784
LVMI (index mass)	mean (sd)	108.4 (47.7)	118.5 (27.9)	113.2 (36.9)	113.5 (38.3)	0.374477				missing	4	2	1	7
LV_SV	mean (sd)	100.1 (25.3)	101.5 (17.8)	121.2 (55.3)	102.0 (24.2)	0.827694			aprime_med	mean (sd)	8.1 (1.9)	6.4 (2.2)	5.3 (1.6)	7.1 (2.2)	0.009214
LV_EF	mean (sd)	76.3 (5.2)	77.2 (7.9)	67.6 (11.5)	76.2 (7.2)	0.634511				missing	5	2	1	8
BSA	mean (sd)	2.0 (0.2)	2.0 (0.2)	2.1 (0.4)	2.0 (0.2)	0.507399			apime_avg	mean (sd)	8.0 (2.0)	7.0 (1.9)	6.2 (2.7)	7.4 (2.0)	0.098504
RV_EDVI	mean (sd)	67.2 (19.1)	59.1 (12.3)	67.3 (9.9)	63.3 (16.0)	0.083666				missing	4	2	1	7
RV_ESVI	mean (sd)	24.1 (9.0)	22.5 (9.6)	27.9 (14.7)	23.6 (9.5)	0.546801			MV_DCT	mean (sd)	151.8 (70.0)	142.6 (56.8)	145.0 (50.9)	147.1 (62.2)	0.631105
RV_CO	mean (sd)	5.4 (1.2)	4.7 (1.0)	5.6 (0.8)	5.1 (1.1)	0.043605				missing	1	2	1	4
RV_SV	mean (sd)	85.4 (25.2)	73.9 (15.5)	80.8 (3.8)	79.6 (20.7)	0.05688			Awave_duration	mean (sd)	110.5 (23.9)	115.0 (25.1)	113.5 (54.4)	112.7 (25.1)	0.539756
RV_EF	mean (sd)	64.5 (6.4)	63.0 (9.7)	60.0 (15.1)	63.5 (8.6)	0.524997				missing	0	2	1	3
LVH_pattern	APICAL HYPERTROPHY	3 (13.0)	1 (4.2)	0 (0.0)	4 (8.0)				E	mean (sd)	70.1 (18.1)	93.6 (35.0)	129.5 (51.6)	83.8 (31.8)	0.004238
	ASYMMETRIC HYPERTROPHY	20 (87.0)	21 (87.5)	3 (100.0)	44 (88.0)					missing	0	1	1	2
	CONCENTRIC HYPERTROPHY	0 (0.0)	2 (8.3)	0 (0.0)	2 (4.0)	0.458178			A	mean (sd)	62.5 (23.6)	71.6 (25.4)	86.5 (74.2)	67.8 (26.7)	0.211058
LV_cavity	MILDLY ENLARGED	8 (34.8)	3 (12.5)	1 (33.3)	12 (24.0)					missing	0	1	1	2
	MODERATELY ENLARGED	4 (17.4)	7 (29.2)	0 (0.0)	11 (22.0)				IVRT	mean (sd)	81.4 (22.2)	81.3 (20.4)	86.0 (NA)	81.5 (20.8)	0.994642
	Normal	8 (34.8)	4 (16.7)	1 (33.3)	13 (26.0)					missing	3	6	2	11
	SEVERELY ENLARGED	3 (13.0)	10 (41.7)	1 (33.3)	14 (28.0)	0.173275			PV_S_VTI	mean (sd)	14.9 (4.3)	14.5 (4.9)	12.1 (5.6)	14.6 (4.5)	0.775719
Mitral Regurg Volume	mean (sd)	21.8 (9.3)	34.2 (13.1)	50.3 (53.5)	32.4 (20.0)	0.016006				missing	5	9	1	15
	missing	15	6	0	21				PV_VeI_S	mean (sd)	58.0 (12.7)	59.2 (12.5)	49.5 (12.0)	58.0 (12.4)	0.788867
Mitral Regurg Fraction	mean (sd)	23.6 (10.7)	31.3 (9.9)	35.0 (22.7)	29.8 (11.8)	0.084441				missing	5	9	1	15
	missing	16	6	0	22				PV_D_VTI	mean (sd)	10.4 (2.8)	12.1 (5.0)	16.0 (7.1)	11.4 (4.2)	0.236727
LA Diameter	mean (sd)	4.1 (0.7)	4.6 (0.8)	4.8 (1.2)	4.4 (0.8)	0.025343				missing	5	9	1	15
Left atrial volume	mean (sd)	102.7 (32.7)	129.8 (27.5)	139.9 (76.5)	117.9 (35.8)	0.002076			PV_Vel_D	mean (sd)	41.4 (12.9)	58.1 (29.7)	67.0 (38.2)	50.0 (24.0)	0.030291
LAVI	mean (sd)	51.8 (15.7)	64.3 (12.4)	65.0 (28.5)	58.6 (16.0)	0.002306				missing	5	9	1	15
septum diameter	mean (sd)	1.9 (0.7)	2.0 (0.5)	2.0 (0.4)	1.9 (0.6)	0.296369			AR_A_duration	mean (sd)	156.0 (40.0)	158.8 (44.1)	147.0 (19.8)	156.7 (40.2)	0.850541
lateral diameter	mean (sd)	1.0 (0.2)	1.2 (0.3)	0.9 (0.4)	1.1 (0.3)	0.004956				missing	6	9	1	16
LV end diastolic dimension	mean (sd)	4.6 (0.7)	4.0 (0.5)	4.8 (1.1)	4.3 (0.7)	0.001377			PV_AR_vel	mean (sd)	33.4 (6.8)	39.0 (12.5)	28.0 (5.7)	35.6 (10.1)	0.120658
LV end systolic dimension	mean (sd)	2.7 (0.7)	2.3 (0.5)	3.2 (0.8)	2.5 (0.7)	0.015981				missing	7	9	1	17
ECV	mean (sd)	0.3 (0.0)	0.3 (0.0)	0.3 (0.0)	0.3 (0.0)	0.958266			annulus_dimen	mean (sd)	2.4 (0.4)	2.3 (0.3)	2.7 (NA)	2.4 (0.3)	0.686008
	missing	6	4	0	10					missing	3	4	2	9
Total_LGE_Percent	mean (sd)	6.5 (6.2)	3.7 (3.5)	14.3 (8.1)	5.6 (5.7)	0.053975			A_wave_transit	mean (sd)	70.0 (22.5)	65.5 (22.5)	75.0 (NA)	68.2 (21.9)	0.574754
LGE_1	0	3 (13.0)	5 (20.8)	0 (0.0)	8 (16.0)					missing	5	10	2	17
	1	20 (87.0)	19 (79.2)	3 (100.0)	42 (84.0)	0.566041			SPAP	mean (sd)	33.3 (5.9)	42.0 (16.9)	46.0 (NA)	37.6 (12.3)	0.125754
										missing	13	16	2	31
									DPAP	mean (sd)	9.8 (1.3)	22.8 (13.3)	23.0 (NA)	17.4 (11.2)	0.03021
										missing	18	18	2	38
									GLS	mean (sd)	15.7 (3.8)	14.0 (4.4)	22.3 (2.6)	15.2 (4.3)	0.16296
										missing	0	0	1	1
									reservoir	mean (sd)	38.6 (16.5)	31.6 (17.6)	39.8 (17.0)	35.3 (17.1)	0.161574
									booster	mean (sd)	12.1 (7.5)	11.5 (7.5)	9.6 (8.6)	11.7 (7.4)	0.798313
									conduit	mean (sd)	26.5 (11.2)	20.1 (13.3)	30.2 (20.9)	23.6 (13.0)	0.073723
									LVOT_rest	mean (sd)	6.2 (9.9)	73.7 (28.7)	NaN (NA)	40.7 (40.3)	< 1e-04
										missing	0	0	3	3
